# Supplementary material for: Rab8 and TNPO1 function as the ciliary transport adapters for GPCRs
Source: J Biol Chem. 2026 Apr 24;302(6):112202. doi: 10.1016/j.jbc.2026.112202 (PMC13202561; doi:10.1016/j.jbc.2026.112202)
Supplement: TableS1 [file mmc2.xlsx]

## Sheet: Sup Table 1
Table S1
List of DNA plasmids
name	vector (source)	cloning sites	primers	brief method or source reference
pEGFP-N1				Clontech
RP2-GFP				Viswanadh et al., 2016
pLP1, pLP2, and pLP/VSVG				ViraPowerTM Invitrogen
GPCR constructs
DRD1-GFP	pEGFP-N1	XhoI/BamHI	5'-AGCTTCCTCGAGATGCGCACATTGAATAC-3' and 5'-TCCGGTGGATCCGCAGTTGGATGTTGACCGTTC-3'	PCR was conducted using DRD1-Tango as template and the primer pairs. The resulting PCR fragment was ligated into pEGFP-N1 using XhoI/BamHI.
GFP-DRD2				Addgene #24099
GPR161-GFP	pEGFP-N1	XhoI/BamHI	5'-AGCTTCCTCGAGATGTCACTGAACTCAAGTCTG-3' and 5'-TCCGGTGGATCCGCTCTCTGCTCGGCAGC-3'	PCR was conducted using GPR161-Tango as template and the primer pairs. The resulting PCR fragment was ligated into pEGFP-N1 using XhoI/BamHI.
GPR88-GFP	pEGFP-N1	XhoI/BamHI	5'-AGCTTCCTCGAGATGACTAACAGCTCAAG-3' and 5'-TCCGGTGGATCCGCCCAGTGCTGGCCTGCGGC-3'	PCR was conducted using GPR88-Tango as template and the primer pairs. The resulting PCR fragment was ligated into pEGFP-N1 using XhoI/BamHI.
ADRB2-GFP	pEGFP-N1	XhoI/BamHI	5'-TCAGATCTCGAGATGGGGCAACCCGGGAACGGCAGCGCCTTC-3' and 5'-ACCGGTGGATCCTGCAGCAGTGAGTCATTTGTAC-3'	PCR was conducted using PCDNA3-ADRB2-GFP11-T2A-GFP10-bArrestin1-T2A mCherry as template and the primer pairs. The resulting PCR fragment was ligated into pEGFP-N1 using XhoI/BamHI.
NPY2R-GFP	pEGFP-N1	XhoI/BamHI	5'-AGCTTCCTCGAGATGGGGCCAATCGGCGCTG-3' and 5'-TCCGGTGGATCCGCTACGTTAGTGGCCTCAG-3'	PCR was conducted using NPY2R-Tango as template and the primer pairs. The resulting PCR fragment was ligated into pEGFP-N1 using XhoI/BamHI.
HTR6-GFP	pEGFP-N1	XhoI/BamHI	5'-AGCTTCCTCGAGATGGTGCCCGAGCCGGGC-3' and 5'-TCCGGTGGATCCGCATTGGTTGGTATACCCAG-3'	PCR was conducted using HTR6-Tango as template and the primer pairs. The resulting PCR fragment was ligated into pEGFP-N1 using XhoI/BamHI.
NMUR1-GFP	pEGFP-N1	XhoI/BamHI	5'-AGCTTCCTCGAGATGACGCCATTGTGTC-3' and 5'-TCCGGTGGATCCGCGGATGGATCGGTCTCTTG-3'	PCR was conducted using NMUR1-Tango as template and the primer pairs. The resulting PCR fragment was ligated into pEGFP-N1 using XhoI/BamHI.
Plasmids for ADRB2
CD8a-GFP				Viswanadh et al., 2016
CD8a-(∆Cyto)-GFP				Viswanadh et al., 2016
CD8a-ADRB2-IC1-GFP	pEGFP-N1	EcoRI/BamHI	5'-AATTCGCCATTGCCAAGTTCGAGCGTCTGCAGACGGTCACCAACTACTTCATCACTCAG-3' and 5'- GATCCTGAGTGATGAAGTAGTTGGTGACCGTCTGCAGACGCTCGAACTTGGCAATGGCG-3'	Two oligonucleotides were annealed and ligated into CD8a-(∆Cyto)-GFP using EcoRI/BamHI sites.
CD8a-ADRB2-IC2-GFP	pEGFP-N1	EcoRI/BamHI	5'-TATCACCGAATTCGTGGATCGCTACTTTGCC-3' and 5'-GGCGACCGGTGGATCCTGCACCCGGGCCTTATTCTTG-3'	PCR was conducted using ADRB2-GFP as template and the primer pairs. The resulting PCR fragment was ligated into CD8a-(∆Cyto)-GFPP using EcoRI/BamHI.
CD8a-ADRB2-IC3-GFP	pEGFP-N1	EcoRI/BamHI	5'-ATCACCGAATTCAGGGTCTTTCAGGAGGCC-3' and 5'-ACCGGTGGATCCTGCGTCTTGAGGGCTTTGTGCTC-3'	PCR was conducted using ADRB2-GFP as template and the primer pairs. The resulting PCR fragment was ligated into CD8a-(∆Cyto)-GFPP using EcoRI/BamHI.
CD8a-ADRB2-CTT-GFP	pEGFP-N1	EcoRI/BamHI	5'-TCAGATGAATTCATGTGCCGGAGCCCAGATTTCAGG-3' and 5'-ACCGGTGGATCCTGCAGCAGTGAGTCATTTGTAC-3'	PCR was conducted using ADRB2-GFP as template and the primer pairs. The resulting PCR fragment was ligated into CD8a-(∆Cyto)-GFPP using EcoRI/BamHI.
CD8a-ADRB2-CTT-GFP (LL-AA)	pEGFP-N1	EcoRI/BamHI	Primer pair 1: 5'-TCAGATGAATTCATGTGCCGGAGCCCAGATTTCAGG-3' and 5'-GGCTGCCTCCTGGAAGGCAATCCTG-3'; Primer pair 2: 5'-TTCCAGGAGGCAGCCTGCCTGCGCAGGTCTTCTTTGAAGG-3' and 5'-ACCGGTGGATCCTGCAGCAGTGAGTCATTTGTAC-3'	Two PCRs were conducted using ADRB2-GFP as template and Primer pairs #1 and #2, respectively. The resulting two PCR fragments were mixed and subjected to the final PCR amplification using the first and last listed primers. The final PCR product was ligated into CD8a-(∆Cyto)-GFP using EcoRI/BamHI.
ADRB2-CTT-GFP (LL-AA)	pEGFP-N1	XhoI/BamHI	Primer pair 1: 5'-TCAGATCTCGAGATGGGGCAACCCGGGAACGGCAGCGCCTTC-3' and 5'-GGCTGCCTCCTGGAAGGCAATCCTG-3'; Primer pair 2: 5'-TTCCAGGAGGCAGCCTGCCTGCGCAGGTCTTCTTTGAAGG-3' and 5'-ACCGGTGGATCCTGCAGCAGTGAGTCATTTGTAC-3'	Two PCRs were conducted using ADRB2-GFP as template and Primer pairs #1 and #2, respectively. The resulting two PCR fragments were mixed and subjected to the final PCR amplification using the first and last listed primers. The final PCR product was ligated into pEGFPN1 using XhoI/BamHI.
HTR7-ADRB2-IC1	pcDNA3.1(+)-C-eGFP	BamHI/EcoRI		HTR7-IC1 region (109-118 aa) was replaced by ADRB2-IC1 region (57-70 aa); Synthesized by Genscript.
HTR7-ADRB2-IC2	pcDNA3.1(+)-C-eGFP	BamHI/EcoRI		HTR7-IC2 region (179-198 aa) was replaced by ADRB2-IC2 region (130-149 aa); Synthesized by Genscript.
HTR7-ADRB2-IC3	pcDNA3.1(+)-C-eGFP	BamHI/EcoRI		HTR7-IC3 region (261-326 aa) was replaced by ADRB2-IC3 region (221-274 aa); Synthesized by Genscript.
HTR7-ADRB2-CTT	pcDNA3.1(+)-C-eGFP	BamHI/EcoRI		HTR7-CTT region (388-479 aa) was replaced by ADRB2-CTT region (327-413 aa); Synthesized by Genscript.
Addgene constructs
pCDNA3-ADRB2-GFP11-T2A -GFP10-bArrestin1-T2A mCherry				Addgene #113610
pEGFP-mSmo				Addgene #25395
DRD1-Tango				Addgene #66268
HTR6-Tango				Addgene #66414
NPY2R-Tango				Addgene #66454
NMUR1-Tango				Addgene #66446
GPR88-Tango				Addgene #66380
pEGFPC3-mSufu				Addgene #65431
GPR161-Tango				Addgene #66334
HTR7-DuET				Addgene #213327
shRNA sequence
TNPO1 shRNA2				Mahajan et al., 2023
TNPO1 shRNA4				Mahajan et al., 2023
Rab8 shRNA1				Mahajan et al., 2023
Rab8 shRNA2				Mahajan et al., 2023
GL2 (negative control)				Mahajan et al., 2019
Plasmids for protein purification
GST-TNPO1				Mahajan et al., 2023
GST-Rab8-QL				Viswanadh et al., 2016
GST-Rab8-TN				Viswanadh et al., 2016
His-Rab8-QL				Viswanadh et al., 2016
His-Rab8-TN				Viswanadh et al., 2016
